# Supplementary material for: Vector-Enabled Metagenomic (VEM) Surveys Using Whiteflies (Aleyrodidae) Reveal Novel Begomovirus Species in the New and Old Worlds
Source: Viruses. 2015 Oct 26;7(10):5553–70. doi: 10.3390/v7102895 (PMC4632403; doi:10.3390/v7102895)
Supplement: Supplementary File 1 [file viruses-07-02895-s001.zip]

Archive with 2 entries (2 files):
- Supplemental File S2.pdf
- SupplementalTable_S1.pdf
